# Supplementary material for: Cytotoxic Effects of Major and Emerging Mycotoxins on HepaRG Cells and Transcriptomic Response after Exposure of Spheroids to Enniatins B and B1
Source: Toxins (Basel). 2024 Jan 18;16(1):54. doi: 10.3390/toxins16010054 (PMC10819306; doi:10.3390/toxins16010054)
Supplement: Supplementary file 1 [file toxins-16-00054-s001.zip]

Archive with 1 entries (1 files):
- toxins-2778243-supplementary.pdf
